# Supplementary material for: Factors Associated with Virological Non-Suppression Among People Living with HIV Receiving Antiretroviral Therapy in Kazakhstan: A National Registry-Based Study
Source: Trop Med Infect Dis. 2026 Jun 9;11(6):156. doi: 10.3390/tropicalmed11060156 (PMC13307818; doi:10.3390/tropicalmed11060156)
Supplement: Supplementary file 1 [file tropicalmed-11-00156-s001.zip]

Archive with 1 entries (1 files):
- tropicalmed-4316411-supplementary.pdf
